# Supplementary material for: Preparation and Evaluation of Thermosensitive Liposomes Encapsulating I-125-Labeled Doxorubicin Derivatives for Auger Electron Therapy
Source: Molecules. 2023 Feb 16;28(4):1864. doi: 10.3390/molecules28041864 (PMC9962004; doi:10.3390/molecules28041864)
Supplement: Supplementary file 1 [file molecules-28-01864-s001.zip]

Archive with 1 entries (1 files):
- molecules-2186149-supplementary.pdf
